# Supplementary material for: Formulation and Evaluation of Fluconazole Containing Sodium Alginate/Methylcellulose-Based Buccal Films for Potential Treatment of Oral Candidiasis
Source: Pharmaceutics. 2026 Jun 18;18(6):748. doi: 10.3390/pharmaceutics18060748 (PMC13307397; doi:10.3390/pharmaceutics18060748)
Supplement: Supplementary file 1 [file pharmaceutics-18-00748-s001.zip]

Archive with 1 entries (1 files):
- pharmaceutics-4350065-supplementary.pdf
